# Supplementary material for: Lactulose Improves Neurological Outcomes by Repressing Harmful Bacteria and Regulating Inflammatory Reactions in Mice After Stroke
Source: Front Cell Infect Microbiol. 2021 Jul 13;11:644448. doi: 10.3389/fcimb.2021.644448 (PMC8313872; doi:10.3389/fcimb.2021.644448)
Supplement: Supplementary file 1 [file DataSheet_1.zip]

Archive with 12 entries (12 files):
- FC gate strategy.tiff
- heatmap of clustering for genus abundance.png
- heatmap of clustering for phylum abundance.png
- neg-cluster.tif
- pos-cluster.tif
- relative abundance of Genus(group).csv
- relative abundance of Genus(sample).csv
- relative abundance of phylum(group).csv
- relative abundance of Phylum(sample).csv
- SCFA.tif
- supplemental figure &legend.docx
- ~$pplemental figure &legend.docx
