# Supplementary material for: Lactulose Improves Neurological Outcomes by Repressing Harmful Bacteria and Regulating Inflammatory Reactions in Mice After Stroke
Source: Front Cell Infect Microbiol. 2021 Jul 13;11:644448. doi: 10.3389/fcimb.2021.644448 (PMC8313872; doi:10.3389/fcimb.2021.644448)
Supplement: Supplementary file 1 [file DataSheet_1.zip › relative abundance of Genus(group).csv]

	HC	PTS_TDW	PTS_LAC
g__AF12	0.002011768	0.000966189	0.000535021
g__Acinetobacter	0.000117073	0.00027434	0.00021566
g__Actinomyces	0	1.76E-05	0
g__Adlercreutzia	0.00296102	0.000898285	0.000634901
g__Aerococcus	2.84E-05	2.14E-05	2.28E-05
g__Agrobacterium	7.74E-06	3.72E-05	3.30E-05
g__Akkermansia	0.013404551	0.02282945	0.025316755
g__Alistipes	0.000156102	0.000309029	0.00013644
g__Allobaculum	0.130265627	0.044477589	0.159873969
g__Anaerofustis	3.87E-05	2.03E-05	2.13E-05
g__Anaeromyxobacter	0	7.53E-06	0
g__Anaeroplasma	5.65E-05	7.55E-05	2.67E-05
g__Anaerostipes	0.000182858	3.35E-05	3.07E-05
g__Anaerotruncus	4.22E-05	0.000324634	1.90E-05
g__Asticcacaulis	7.74E-06	6.30E-06	1.03E-05
g__Bacillus	0.000124172	6.66E-05	9.05E-05
g__Bacteroides	0.00571309	0.014714177	0.139406432
g__Bifidobacterium	0.002054091	0.011363131	0.002529686
g__Bilophila	7.51E-05	0.000104709	1.62E-05
g__Blautia	0.000339504	1.53E-05	0.005665356
g__Brachybacterium	0.000122057	2.29E-05	2.79E-06
g__Bradyrhizobium	3.10E-05	1.55E-05	4.96E-05
g__Brevibacterium	6.54E-05	3.76E-06	0
g__Brochothrix	4.37E-05	0	0
g__Burkholderia	7.57E-06	7.31E-06	0
g__Butyricicoccus	7.42E-05	0.000175781	5.16E-06
g__Butyricimonas	9.58E-06	1.13E-05	8.47E-05
g__Candidatus Arthromitus	7.64E-05	0.000182222	4.22E-06
g__Candidatus Cardinium	4.62E-05	0	0
g__Candidatus Koribacter	0	0	5.58E-06
g__Candidatus Phlomobacter	0.00065663	6.14E-05	7.19E-05
g__Caulobacter	0	0	2.48E-05
g__Chitinophaga	4.12E-06	1.36E-05	0
g__Chryseobacterium	3.88E-05	6.99E-05	2.06E-05
g__Clostridium	0.002462991	0.000637002	0.000868294
g__Coprobacillus	0.000122926	3.35E-05	0.000645627
g__Coprococcus	0.002770552	0.001834809	0.000317528
g__Corynebacterium	6.38E-06	1.36E-05	2.31E-05
g__Coxiella	6.13E-05	0	0
g__Dehalobacterium	0.000705379	0.000838241	0.000507563
g__Delftia	0	7.31E-06	0
g__Desulfosporosinus	0	9.43E-06	0
g__Desulfovibrio	0.000672282	0.001755365	0.00030825
g__Dialister	1.83E-05	6.30E-06	0
g__Dokdonella	2.66E-05	0	5.16E-06
g__Dorea	0.000411949	0.000870385	0.000993807
g__Enhydrobacter	0	8.48E-06	5.16E-06
g__Enterobacter	1.22E-05	0.000151472	4.22E-06
g__Enterococcus	6.19E-05	4.62E-05	5.77E-05
g__Escherichia	2.31E-05	7.31E-05	0.003101861
g__Faecalibacterium	8.13E-05	7.97E-05	6.60E-05
g__Flavobacterium	5.39E-05	0	0
g__Flexispira	7.98E-05	3.76E-06	0
g__Fusobacterium	0	1.85E-05	1.50E-05
g__Gemella	2.62E-05	5.11E-05	2.16E-05
g__Granulicatella	9.72E-06	2.20E-05	0
g__Haemophilus	0	1.47E-05	2.79E-06
g__Helicobacter	0.032559958	0.005576206	0.000913649
g__Hydrocarboniphaga	0	3.49E-05	0
g__Hylemonella	1.78E-05	1.21E-05	5.04E-05
g__Kaistobacter	1.16E-05	8.84E-06	1.10E-05
g__Lactobacillus	0.138733585	0.026409434	0.034643686
g__Lactococcus	2.21E-05	6.27E-05	0
g__Leptothrix	3.89E-05	1.10E-05	4.83E-05
g__Leptotrichia	0	2.65E-05	0
g__Leucobacter	1.86E-05	0	0
g__Leuconostoc	1.03E-05	0	0
g__Limnobacter	3.73E-05	2.84E-05	9.97E-06
g__Luteimonas	5.52E-06	0	0
g__Magnetospirillum	0	4.18E-06	0.000236463
g__Marinobacter	0	1.48E-05	0
g__Mesorhizobium	1.10E-05	9.96E-06	2.40E-05
g__Microbacterium	2.56E-05	3.19E-05	3.81E-05
g__Mucispirillum	0.000461964	0.000708987	0.000169154
g__Mycoplasma	5.45E-05	7.58E-05	0
g__Neisseria	0	5.81E-05	0
g__Nitrospira	9.43E-06	0	0
g__Oceanobacillus	0	0	3.73E-05
g__Odoribacter	0.00244796	0.007264868	0.00052736
g__Oleomonas	1.72E-05	0.000125301	2.01E-05
g__Oribacterium	0	6.30E-06	0
g__Oscillospira	0.0152911	0.02171415	0.012507795
g__Paenisporosarcina	6.38E-06	1.79E-05	0
g__Parabacteroides	2.58E-05	0.000203213	0.000331142
g__Paraprevotella	0.000909283	0.001727566	8.71E-05
g__Prevotella	0.026248145	0.049225073	0.002311775
g__Propionibacterium	0	7.94E-06	7.80E-06
g__Proteus	0	6.30E-06	0
g__Pseudomonas	6.07E-05	5.90E-05	8.44E-06
g__Pseudoxanthomonas	0	8.89E-06	0
g__Ralstonia	4.64E-05	4.66E-06	0
g__Rhodococcus	4.93E-05	0.000125301	9.92E-05
g__Rhodoplanes	4.05E-05	1.78E-05	3.91E-05
g__Roseburia	0.000399868	0.00014221	4.61E-05
g__Ruminococcus	0.004549423	0.009862685	0.00181481
g__Rummeliibacillus	0	0	7.77E-05
g__Serratia	0	1.12E-05	0
g__Sphingobacterium	0	1.73E-05	4.22E-06
g__Sphingomonas	5.79E-05	0.000108492	0.000249605
g__Staphylococcus	0.000294015	0.000474844	0.00042521
g__Stenotrophomonas	4.86E-06	1.53E-05	1.10E-05
g__Streptococcus	0.000192617	0.000421302	5.81E-05
g__Sutterella	0.001596249	0.002069904	0.004868626
g__Thermoactinomyces	1.10E-05	3.55E-05	0.000120485
g__Turicibacter	0.000350205	0.0018824	0.000109214
g__Veillonella	0	3.26E-05	0
g__Vibrio	1.43E-05	3.15E-06	1.28E-05
g__Wolbachia	0.00035507	5.99E-05	0.000936911
g__[Eubacterium]	0	0	0.000248736
g__[Prevotella]	0.000427302	0.001389824	0.031613192
g__[Ruminococcus]	0.001856864	0.003296927	0.000938919
g__rc4-4	2.40E-05	2.80E-05	2.79E-06
