# Supplementary material for: Lactulose Improves Neurological Outcomes by Repressing Harmful Bacteria and Regulating Inflammatory Reactions in Mice After Stroke
Source: Front Cell Infect Microbiol. 2021 Jul 13;11:644448. doi: 10.3389/fcimb.2021.644448 (PMC8313872; doi:10.3389/fcimb.2021.644448)
Supplement: Supplementary file 1 [file DataSheet_1.zip › relative abundance of Genus(sample).csv]

	HC_1	HC_2	HC_3	HC_4	HC_5	HC_6	PTS_LAC_1	PTS_LAC_2	PTS_LAC_3	PTS_LAC_4	PTS_LAC_5	PTS_LAC_6	PTS_TDW_1	PTS_TDW_2	PTS_TDW_3	PTS_TDW_4	PTS_TDW_5	PTS_TDW_6
g__AF12	0.0004900123944311533	0.006397719362216992	0.0003112003847568393	2.1731571627260082e-05	0.0019832011199253383	0.002866745749308027	0.0012628540501533466	0.0002025572857323712	0.0004509921828021648	0.0002092925910422771	0.0	0.0010844306738962044	8.38597864370772e-05	0.0012065372381265768	0.0028065251710226277	0.0005870929864968613	0.0010185604345857855	9.455549461979235e-05
g__Acinetobacter	0.00017294555097570116	0.00016574402492790135	0.0	6.519471488178025e-05	0.00017498833411105927	0.00012356662712534599	0.00010824463287028685	0.0001519179642992784	0.0002104630186410102	0.00014949470788734077	0.0005189239860057919	0.00015491866769945777	0.00022362609716553922	0.0003071185697049468	0.00022552434410003257	0.0003612879916903762	0.0003961068356722499	0.0001323776924677093
g__Actinomyces	0.0	0.0	0.0	0.0	0.0	0.0	0.0	0.0	0.0	0.0	0.0	0.0	0.0	0.0	0.0	6.774149844194554e-05	0.0	3.782219784791694e-05
g__Adlercreutzia	0.0008359034963825555	0.0064805913746809425	0.0010750558746145359	0.0038030250347705144	0.001691553896406906	0.0038799920917358638	0.0008298755186721991	0.0008355488036460311	0.0004810583283223091	0.0004185851820845542	6.695793367816669e-05	0.0011773818745158791	0.0006708782914966176	0.0008116705056487879	0.00045104868820006514	0.001851600957413178	0.0011317338162064282	0.00047277747309896177
g__Aerococcus	0.0	0.0	0.0	0.0	0.00014582361175921604	2.4713325425069198e-05	0.0	0.0	0.00012026458208057727	0.0	1.673948341954167e-05	0.0	2.7953262145692403e-05	0.0	2.5058260455559175e-05	0.0	0.0	7.564439569583388e-05
g__Agrobacterium	0.0	0.0	0.0	2.1731571627260082e-05	0.0	2.4713325425069198e-05	3.6081544290095615e-05	2.53196607165464e-05	9.019843656043295e-05	2.989894157746816e-05	1.673948341954167e-05	0.0	2.7953262145692403e-05	0.0	2.5058260455559175e-05	0.0	5.658669081032141e-05	0.00011346659354375082
g__Akkermansia	0.05136482863978324	0.005452978420127955	0.000735564545788893	0.005411161335187761	0.012890807279514698	0.004571965203637802	0.05091105899332492	0.01995189264463856	0.08027660853878532	0.0002092925910422771	0.00033478966839083345	0.0002168861347792409	0.08187510482473305	0.0420533070088845	0.009196381587190217	0.003229011425732737	0.0004526935264825713	0.00017019989031562624
g__Alistipes	0.00040353961894330266	3.314880498558027e-05	0.00016974566441282145	0.0	5.832944470368642e-05	0.0002718465796757612	3.6081544290095615e-05	0.0001519179642992784	0.0002104630186410102	0.00011959576630987264	8.369741709770836e-05	0.0002168861347792409	0.0	0.00010968520346605243	0.0005011652091111835	0.0001580634963645396	0.0008205070167496605	0.0002647553849354186
g__Allobaculum	0.026979505952209378	0.0566181589153711	0.05723257985118963	0.30256867176634217	0.10487634157722818	0.2333185053380783	0.04600396896987191	0.30489935434865173	0.3160553217077571	0.05289122765054117	0.001221982289626542	0.2381719597211464	0.029798177447308102	0.05299989031479654	0.0024807677851003585	0.034073973716298604	0.015872566772295156	0.13164015960967493
g__Anaerofustis	5.764851699190038e-05	0.00011602081744953095	0.0	0.0	5.832944470368642e-05	0.0	3.6081544290095615e-05	0.0	0.0	2.989894157746816e-05	0.0	6.196746707978312e-05	2.7953262145692403e-05	0.0	7.517478136667752e-05	0.0	0.0	1.891109892395847e-05
g__Anaeromyxobacter	0.0	0.0	0.0	0.0	0.0	0.0	0.0	0.0	0.0	0.0	0.0	0.0	0.0	0.0	0.0	4.5160998961297026e-05	0.0	0.0
g__Anaeroplasma	0.0	0.00016574402492790135	5.658188813760715e-05	0.0	0.00011665888940737284	0.0	3.6081544290095615e-05	0.0	0.0	0.0	0.0	0.00012393493415956624	0.0	2.1937040693210486e-05	2.5058260455559175e-05	0.0	0.00014146672702580352	0.0002647553849354186
g__Anaerostipes	5.764851699190038e-05	0.0009281665395962476	2.8290944068803576e-05	0.0	5.832944470368642e-05	2.4713325425069198e-05	0.0	0.0	6.0132291040288637e-05	0.0	0.0	0.00012393493415956624	2.7953262145692403e-05	0.0	0.0	0.00013548299688389108	0.0	3.782219784791694e-05
g__Anaerotruncus	2.882425849595019e-05	0.0	5.658188813760715e-05	2.1731571627260082e-05	0.00014582361175921604	0.0	7.216308858019123e-05	2.53196607165464e-05	0.0	0.0	1.673948341954167e-05	0.0	0.00022362609716553922	2.1937040693210486e-05	0.0016287869296113464	4.5160998961297026e-05	2.8293345405160706e-05	0.0
g__Asticcacaulis	0.0	0.0	0.0	2.1731571627260082e-05	0.0	2.4713325425069198e-05	0.0	0.0	0.0	0.0	0.0	6.196746707978312e-05	0.0	0.0	0.0	0.0	0.0	3.782219784791694e-05
g__Bacillus	0.0	0.00018231842742069148	0.0002263275525504286	0.0002825104311543811	2.916472235184321e-05	2.4713325425069198e-05	3.6081544290095615e-05	2.53196607165464e-05	0.0003908598917618761	5.979788315493632e-05	0.0	3.098373353989156e-05	5.5906524291384805e-05	4.387408138642097e-05	7.517478136667752e-05	4.5160998961297026e-05	0.00014146672702580352	3.782219784791694e-05
g__Bacteroides	0.003487735278009973	0.005983359299897239	0.019068096302373612	0.000499826147426982	0.002916472235184321	0.0023230525899565046	0.08497203680317518	0.006102038232687682	0.005261575466025256	0.004395144411887819	0.7308123671303504	0.004895429899302866	0.009336389556661263	0.003663485795766151	0.007141604229834365	0.003003206430926252	0.02512449071978271	0.04001588532309613
g__Bifidobacterium	0.0009800247888623066	0.00243643716644015	0.001471129091577786	0.002064499304589708	0.0026539897340177323	0.002718465796757612	0.0007577124300920079	0.0018736548930244335	0.0012026458208057728	0.004963224301859714	0.0001841343176149584	0.006196746707978312	0.009979314586012188	0.05363606449489964	0.0012529130227779588	0.003093528428848846	0.00019805341783612495	1.891109892395847e-05
g__Bilophila	0.0	0.00039778565982696325	2.8290944068803576e-05	0.0	0.0	2.4713325425069198e-05	7.216308858019123e-05	2.53196607165464e-05	0.0	0.0	0.0	0.0	0.0003633924078940012	0.0	0.00012529130227779587	4.5160998961297026e-05	5.658669081032141e-05	3.782219784791694e-05
g__Blautia	0.0018447525437408122	0.0	0.0	2.1731571627260082e-05	0.00014582361175921604	2.4713325425069198e-05	0.00010824463287028685	5.06393214330928e-05	6.0132291040288637e-05	5.979788315493632e-05	0.03371331960695693	0.0	0.0	2.1937040693210486e-05	0.0	2.2580499480648513e-05	2.8293345405160706e-05	1.891109892395847e-05
g__Brachybacterium	2.882425849595019e-05	0.00019889282991348163	2.8290944068803576e-05	0.00019558414464534074	5.832944470368642e-05	0.00022241992882562276	0.0	0.0	0.0	0.0	1.673948341954167e-05	0.0	0.0	0.0	0.0	9.032199792259405e-05	2.8293345405160706e-05	1.891109892395847e-05
g__Bradyrhizobium	2.882425849595019e-05	4.9723207478370406e-05	5.658188813760715e-05	2.1731571627260082e-05	2.916472235184321e-05	0.0	7.216308858019123e-05	2.53196607165464e-05	9.019843656043295e-05	5.979788315493632e-05	5.021845025862502e-05	0.0	0.0	0.0	2.5058260455559175e-05	6.774149844194554e-05	0.0	0.0
g__Brevibacterium	0.0	9.944641495674081e-05	2.8290944068803576e-05	8.692628650904033e-05	2.916472235184321e-05	0.0001482799525504152	0.0	0.0	0.0	0.0	0.0	0.0	0.0	0.0	0.0	2.2580499480648513e-05	0.0	0.0
g__Brochothrix	0.0	0.0	0.0	0.0	0.0002624825011665889	0.0	0.0	0.0	0.0	0.0	0.0	0.0	0.0	0.0	0.0	0.0	0.0	0.0
g__Burkholderia	2.882425849595019e-05	1.6574402492790135e-05	0.0	0.0	0.0	0.0	0.0	0.0	0.0	0.0	0.0	0.0	0.0	4.387408138642097e-05	0.0	0.0	0.0	0.0
g__Butyricicoccus	0.0	4.9723207478370406e-05	2.8290944068803576e-05	2.1731571627260082e-05	0.00032081194587027534	2.4713325425069198e-05	0.0	0.0	0.0	0.0	0.0	3.098373353989156e-05	0.0001956728350198468	2.1937040693210486e-05	0.0004009321672889468	6.774149844194554e-05	0.00014146672702580352	0.00022693318708750165
g__Butyricimonas	0.0	0.0	2.8290944068803576e-05	0.0	2.916472235184321e-05	0.0	0.0	0.0	0.0	0.0005082820068169587	0.0	0.0	0.0	0.0	0.0	6.774149844194554e-05	0.0	0.0
g__Candidatus Arthromitus	8.647277548785058e-05	4.9723207478370406e-05	0.00016974566441282145	6.519471488178025e-05	8.749416705552963e-05	0.0	0.0	2.53196607165464e-05	0.0	0.0	0.0	0.0	0.00025157935931123163	0.00026324448831852585	0.0003006991254667101	2.2580499480648513e-05	2.8293345405160706e-05	0.00022693318708750165
g__Candidatus Cardinium	2.882425849595019e-05	0.00024861603739185204	0.0	0.0	0.0	0.0	0.0	0.0	0.0	0.0	0.0	0.0	0.0	0.0	0.0	0.0	0.0	0.0
g__Candidatus Koribacter	0.0	0.0	0.0	0.0	0.0	0.0	0.0	0.0	0.0	0.0	3.347896683908334e-05	0.0	0.0	0.0	0.0	0.0	0.0	0.0
g__Candidatus Phlomobacter	0.0006341336869109042	0.0003149136473630126	0.0012448015390273573	0.000499826147426982	0.000554129724685021	0.0006919731119019375	0.0	0.0	9.019843656043295e-05	0.00011959576630987264	6.695793367816669e-05	0.00015491866769945777	0.0	0.0	0.0	0.0	0.0002546401086464464	0.00011346659354375082
g__Caulobacter	0.0	0.0	0.0	0.0	0.0	0.0	7.216308858019123e-05	0.0	6.0132291040288637e-05	0.0	1.673948341954167e-05	0.0	0.0	0.0	0.0	0.0	0.0	0.0
g__Chitinophaga	0.0	0.0	0.0	0.0	0.0	2.4713325425069198e-05	0.0	0.0	0.0	0.0	0.0	0.0	2.7953262145692403e-05	0.0	2.5058260455559175e-05	0.0	2.8293345405160706e-05	0.0
g__Chryseobacterium	0.0	1.6574402492790135e-05	2.8290944068803576e-05	2.1731571627260082e-05	0.00011665888940737284	4.9426650850138396e-05	0.0	0.0	6.0132291040288637e-05	2.989894157746816e-05	3.347896683908334e-05	0.0	0.00022362609716553922	2.1937040693210486e-05	0.0	2.2580499480648513e-05	0.00011317338162064282	3.782219784791694e-05
g__Clostridium	0.001642982734269161	0.0025193091789041007	0.0025178940221235184	0.0007388734353268428	0.002391507232851143	0.004967378410438908	0.0	0.0003038359285985568	0.0003006614552014432	0.001494947078873408	0.002862451664741626	0.0002478698683191325	0.00047520545647677085	0.0002851815290117363	0.0009522138973112487	0.001580634963645396	0.00028293345405160705	0.0002458442860114601
g__Coprobacillus	2.882425849595019e-05	0.0004806576722909139	0.00016974566441282145	0.0	5.832944470368642e-05	0.0	0.0	2.53196607165464e-05	0.000571256764882742	0.00014949470788734077	0.001640469375115084	0.0014872192099147947	2.7953262145692403e-05	2.1937040693210486e-05	0.0	0.0	0.0	0.00015128879139166777
g__Coprococcus	0.0009800247888623066	0.0064971657771737325	0.0014428381475089823	6.519471488178025e-05	0.006649556696220252	0.0009885330170027679	0.0	7.59589821496392e-05	0.00024052916416115455	0.00014949470788734077	0.0006026214031035002	0.000836560805577072	0.001872868563761391	0.0010310409125808928	0.006765730323000977	0.000970961477667886	0.00019805341783612495	0.00017019989031562624
g__Corynebacterium	0.0	1.6574402492790135e-05	0.0	2.1731571627260082e-05	0.0	0.0	0.0	0.0	6.0132291040288637e-05	0.0	1.673948341954167e-05	6.196746707978312e-05	0.0	0.0	2.5058260455559175e-05	0.0	0.0	5.673329677187541e-05
g__Coxiella	0.00020176980947165133	0.00016574402492790135	0.0	0.0	0.0	0.0	0.0	0.0	0.0	0.0	0.0	0.0	0.0	0.0	0.0	0.0	0.0	0.0
g__Dehalobacterium	0.0005188366529271035	0.0016408658467862234	0.0006224007695136786	0.0001303894297635605	0.0008749416705552964	0.00044483985765124553	0.0005051416200613386	0.0001012786428661856	0.0001803968731208659	8.969682473240447e-05	0.0	0.002168861347792409	0.00025157935931123163	8.774816277284195e-05	0.0018292530132558197	0.0015580544641647473	0.0007922136713444998	0.0005105996709468787
g__Delftia	0.0	0.0	0.0	0.0	0.0	0.0	0.0	0.0	0.0	0.0	0.0	0.0	0.0	4.387408138642097e-05	0.0	0.0	0.0	0.0
g__Desulfosporosinus	0.0	0.0	0.0	0.0	0.0	0.0	0.0	0.0	0.0	0.0	0.0	0.0	0.0	0.0	0.0	0.0	5.658669081032141e-05	0.0
g__Desulfovibrio	8.647277548785058e-05	0.0014253986143799517	0.00019803660848162504	0.000521557719054242	0.0012832477834811013	0.0005189798339264531	0.0005412231643514342	0.0005317128750474744	0.0002705953096812989	0.00017939364946480894	1.673948341954167e-05	0.00030983733539891554	0.0006149717672052329	0.0013162224415926291	0.0017290199714335831	0.0025515964413132817	0.003961068356722499	0.00035931087955521095
g__Dialister	0.0	0.0	8.487283220641073e-05	0.0	0.0	2.4713325425069198e-05	0.0	0.0	0.0	0.0	0.0	0.0	0.0	0.0	0.0	0.0	0.0	3.782219784791694e-05
g__Dokdonella	8.647277548785058e-05	1.6574402492790135e-05	5.658188813760715e-05	0.0	0.0	0.0	0.0	0.0	0.0	0.0	0.0	3.098373353989156e-05	0.0	0.0	0.0	0.0	0.0	0.0
g__Dorea	0.0012682673738218084	0.00016574402492790135	0.0002829094406880358	4.3463143254520165e-05	0.0006124591693887075	9.885330170027679e-05	0.0	5.06393214330928e-05	0.0002104630186410102	0.00026909047419721344	0.002427225095833543	0.003005422153369481	0.0001677195728741544	2.1937040693210486e-05	0.0005011652091111835	0.003003206430926252	0.001358080579447714	0.00017019989031562624
g__Enhydrobacter	0.0	0.0	0.0	0.0	0.0	0.0	0.0	0.0	0.0	0.0	0.0	3.098373353989156e-05	0.0	0.0	0.0	2.2580499480648513e-05	2.8293345405160706e-05	0.0
g__Enterobacter	0.0	1.6574402492790135e-05	5.658188813760715e-05	0.0	0.0	0.0	0.0	2.53196607165464e-05	0.0	0.0	0.0	0.0	0.0	2.1937040693210486e-05	0.0	0.0006322539854581584	0.0002546401086464464	0.0
g__Enterococcus	5.764851699190038e-05	0.0	8.487283220641073e-05	0.0	0.00020415305646290246	2.4713325425069198e-05	7.216308858019123e-05	7.59589821496392e-05	0.00012026458208057727	2.989894157746816e-05	1.673948341954167e-05	3.098373353989156e-05	0.0	0.0	7.517478136667752e-05	2.2580499480648513e-05	0.00014146672702580352	3.782219784791694e-05
g__Escherichia	0.0	0.0	0.0	2.1731571627260082e-05	0.00011665888940737284	0.0	0.009272956882554573	0.007342701607798456	0.0010222489476849068	0.0007773724810141721	0.00013391586735633337	6.196746707978312e-05	0.00013976631072846202	4.387408138642097e-05	0.00017540782318891423	2.2580499480648513e-05	0.0	5.673329677187541e-05
g__Faecalibacterium	0.0	0.0	0.0	4.3463143254520165e-05	0.00032081194587027534	0.00012356662712534599	0.00010824463287028685	0.0001012786428661856	0.0	5.979788315493632e-05	3.347896683908334e-05	9.295120061967467e-05	0.00013976631072846202	2.1937040693210486e-05	0.00015034956273335504	9.032199792259405e-05	0.0	7.564439569583388e-05
g__Flavobacterium	0.00011529703398380076	3.314880498558027e-05	8.487283220641073e-05	6.519471488178025e-05	0.0	2.4713325425069198e-05	0.0	0.0	0.0	0.0	0.0	0.0	0.0	0.0	0.0	0.0	0.0	0.0
g__Flexispira	0.0	9.944641495674081e-05	0.0	0.0	0.00037914139057396173	0.0	0.0	0.0	0.0	0.0	0.0	0.0	0.0	0.0	0.0	2.2580499480648513e-05	0.0	0.0
g__Fusobacterium	0.0	0.0	0.0	0.0	0.0	0.0	0.0	0.0	9.019843656043295e-05	0.0	0.0	0.0	0.0	2.1937040693210486e-05	2.5058260455559175e-05	4.5160998961297026e-05	0.0	1.891109892395847e-05
g__Gemella	0.0	3.314880498558027e-05	2.8290944068803576e-05	2.1731571627260082e-05	0.0	7.41399762752076e-05	3.6081544290095615e-05	0.0	3.0066145520144318e-05	2.989894157746816e-05	3.347896683908334e-05	0.0	0.00011181304858276961	0.00013162224415926292	2.5058260455559175e-05	0.0	0.0	3.782219784791694e-05
g__Granulicatella	0.0	0.0	0.0	0.0	5.832944470368642e-05	0.0	0.0	0.0	0.0	0.0	0.0	0.0	0.0	0.0	0.0	0.00011290249740324256	0.0	1.891109892395847e-05
g__Haemophilus	0.0	0.0	0.0	0.0	0.0	0.0	0.0	0.0	0.0	0.0	1.673948341954167e-05	0.0	0.0	2.1937040693210486e-05	2.5058260455559175e-05	2.2580499480648513e-05	0.0	1.891109892395847e-05
g__Helicobacter	0.0012970916323177587	0.033331123413000964	0.019039805358304806	0.0104528859527121	0.11260499300046664	0.018633847370502176	3.6081544290095615e-05	0.0	0.0009921828021647624	0.0003587872989296179	6.695793367816669e-05	0.004027885360185902	0.0019008218259070834	0.0004168037731709992	0.0091462650662791	0.010567673756943504	0.009648030783159801	0.0017776432988520963
g__Hydrocarboniphaga	0.0	0.0	0.0	0.0	0.0	0.0	0.0	0.0	0.0	0.0	0.0	0.0	5.5906524291384805e-05	0.0	0.00012529130227779587	0.0	2.8293345405160706e-05	0.0
g__Hylemonella	2.882425849595019e-05	0.0	2.8290944068803576e-05	0.0	0.0	4.9426650850138396e-05	0.00010824463287028685	0.00017723762501582478	0.0	0.0	1.673948341954167e-05	0.0	0.0	2.1937040693210486e-05	0.0	2.2580499480648513e-05	2.8293345405160706e-05	0.0
g__Kaistobacter	0.0	1.6574402492790135e-05	2.8290944068803576e-05	0.0	0.0	2.4713325425069198e-05	3.6081544290095615e-05	0.0	3.0066145520144318e-05	0.0	0.0	0.0	2.7953262145692403e-05	0.0	2.5058260455559175e-05	0.0	0.0	0.0
g__Lactobacillus	0.11457642752140201	0.1722246163025823	0.18332531756584716	0.21525121696801114	0.037593327111525895	0.1094306049822064	0.008551325996752662	0.008355488036460312	0.004840649428743235	0.1433654248639598	0.0032139808165520013	0.03953524399690163	0.06569016604237715	0.06344192168476473	0.0035081564637782846	0.01743214559906065	0.0047532820280669985	0.0036309309934000264
g__Lactococcus	0.0	0.0	0.0	0.0	5.832944470368642e-05	7.41399762752076e-05	0.0	0.0	0.0	0.0	0.0	0.0	0.0	0.0	5.011652091111835e-05	9.032199792259405e-05	0.00014146672702580352	9.455549461979235e-05
g__Leptothrix	5.764851699190038e-05	0.0	5.658188813760715e-05	6.519471488178025e-05	2.916472235184321e-05	2.4713325425069198e-05	3.6081544290095615e-05	2.53196607165464e-05	3.0066145520144318e-05	0.00011959576630987264	1.673948341954167e-05	6.196746707978312e-05	0.0	2.1937040693210486e-05	2.5058260455559175e-05	0.0	0.0	1.891109892395847e-05
g__Leptotrichia	0.0	0.0	0.0	0.0	0.0	0.0	0.0	0.0	0.0	0.0	0.0	0.0	0.0	2.1937040693210486e-05	5.011652091111835e-05	6.774149844194554e-05	0.0	1.891109892395847e-05
g__Leucobacter	2.882425849595019e-05	8.287201246395068e-05	0.0	0.0	0.0	0.0	0.0	0.0	0.0	0.0	0.0	0.0	0.0	0.0	0.0	0.0	0.0	0.0
g__Leuconostoc	2.882425849595019e-05	3.314880498558027e-05	0.0	0.0	0.0	0.0	0.0	0.0	0.0	0.0	0.0	0.0	0.0	0.0	0.0	0.0	0.0	0.0
g__Limnobacter	0.0	6.629760997116054e-05	2.8290944068803576e-05	2.1731571627260082e-05	5.832944470368642e-05	4.9426650850138396e-05	0.0	0.0	0.0	5.979788315493632e-05	0.0	0.0	0.0	2.1937040693210486e-05	5.011652091111835e-05	2.2580499480648513e-05	5.658669081032141e-05	1.891109892395847e-05
g__Luteimonas	0.0	3.314880498558027e-05	0.0	0.0	0.0	0.0	0.0	0.0	0.0	0.0	0.0	0.0	0.0	0.0	0.0	0.0	0.0	0.0
g__Magnetospirillum	0.0	0.0	0.0	0.0	0.0	0.0	0.0	0.0	0.0	0.0007773724810141721	8.369741709770836e-05	0.000557707203718048	0.0	0.0	2.5058260455559175e-05	0.0	0.0	0.0
g__Marinobacter	0.0	0.0	0.0	0.0	0.0	0.0	0.0	0.0	0.0	0.0	0.0	0.0	0.0	4.387408138642097e-05	0.0	4.5160998961297026e-05	0.0	0.0
g__Mesorhizobium	0.0	1.6574402492790135e-05	0.0	0.0	0.0	4.9426650850138396e-05	7.216308858019123e-05	2.53196607165464e-05	0.0	2.989894157746816e-05	1.673948341954167e-05	0.0	0.0	2.1937040693210486e-05	0.0	0.0	0.0	3.782219784791694e-05
g__Microbacterium	0.0	4.9723207478370406e-05	2.8290944068803576e-05	2.1731571627260082e-05	2.916472235184321e-05	2.4713325425069198e-05	0.00010824463287028685	0.0	0.00012026458208057727	0.0	0.0	0.0	0.0	0.0	5.011652091111835e-05	0.00011290249740324256	2.8293345405160706e-05	0.0
g__Mucispirillum	0.0	0.00034806245234859283	2.8290944068803576e-05	2.1731571627260082e-05	0.0022748483434437703	9.885330170027679e-05	0.00032473389861086054	5.06393214330928e-05	0.0004209260372820204	8.969682473240447e-05	6.695793367816669e-05	6.196746707978312e-05	0.0007267848157880024	0.0001535592848524734	0.0025308843060114767	0.00024838549428713363	0.0005375735626980534	5.673329677187541e-05
g__Mycoplasma	0.0	6.629760997116054e-05	0.0	0.000260778859527121	0.0	0.0	0.0	0.0	0.0	0.0	0.0	0.0	0.0	8.774816277284195e-05	0.00012529130227779587	9.032199792259405e-05	5.658669081032141e-05	9.455549461979235e-05
g__Neisseria	0.0	0.0	0.0	0.0	0.0	0.0	0.0	0.0	0.0	0.0	0.0	0.0	2.7953262145692403e-05	4.387408138642097e-05	5.011652091111835e-05	0.00011290249740324256	0.0	0.00011346659354375082
g__Nitrospira	0.0	0.0	5.658188813760715e-05	0.0	0.0	0.0	0.0	0.0	0.0	0.0	0.0	0.0	0.0	0.0	0.0	0.0	0.0	0.0
g__Oceanobacillus	0.0	0.0	0.0	0.0	0.0	0.0	3.6081544290095615e-05	0.0	0.0	8.969682473240447e-05	6.695793367816669e-05	3.098373353989156e-05	0.0	0.0	0.0	0.0	0.0	0.0
g__Odoribacter	0.0021618193871962644	0.004176749428183114	0.002942258183155572	0.00032597357440890127	0.0038205786280914606	0.0012603795966785291	0.0011906909615731554	0.000126598303582732	0.0006313890559230306	0.0006577767147042994	0.0	0.000557707203718048	0.0015374294180130821	0.0033344301853679937	0.01064976069361265	0.0029806259314456036	0.0067621095518334085	0.018324854857315758
g__Oleomonas	0.0	0.0	0.0	0.0	2.916472235184321e-05	7.41399762752076e-05	0.0	0.0	0.0	8.969682473240447e-05	0.0	3.098373353989156e-05	0.00044725219433107844	0.00013162224415926292	0.00015034956273335504	2.2580499480648513e-05	0.0	0.0
g__Oribacterium	0.0	0.0	0.0	0.0	0.0	0.0	0.0	0.0	0.0	0.0	0.0	0.0	0.0	0.0	0.0	0.0	0.0	3.782219784791694e-05
g__Oscillospira	0.005880148733173839	0.04004375642258096	0.00783659150705859	0.0013473574408901252	0.026481567895473634	0.01015717674970344	0.017716038246436947	0.0011647043929611342	0.002675886951292844	0.0038270645219159244	0.0009876295217529586	0.048675445391169636	0.012551014703415889	0.004321597016562466	0.05131931741298519	0.027051438377816917	0.025831824354911725	0.009209705175967775
g__Paenisporosarcina	0.0	1.6574402492790135e-05	0.0	2.1731571627260082e-05	0.0	0.0	0.0	0.0	0.0	0.0	0.0	0.0	2.7953262145692403e-05	0.0	0.0	2.2580499480648513e-05	0.0	5.673329677187541e-05
g__Parabacteroides	2.882425849595019e-05	1.6574402492790135e-05	8.487283220641073e-05	0.0	0.0	2.4713325425069198e-05	0.0007577124300920079	0.0008102291429294847	9.019843656043295e-05	2.989894157746816e-05	0.00026783173471266674	3.098373353989156e-05	0.00022362609716553922	0.00019743336623889436	0.00047610694865562434	0.0001806439958451881	0.00014146672702580352	0.0
g__Paraprevotella	0.0027383045571152684	0.0010939105645241488	0.0004526551051008572	0.00017385257301808066	0.00037914139057396173	0.0006178331356267299	0.0	0.0	0.0	0.00011959576630987264	0.0	0.00040278853601859025	0.00044725219433107844	0.0013381594822858397	0.0011276217205001629	0.0003612879916903762	0.00022634676324128565	0.0068647289093969254
g__Prevotella	0.09298705790793532	0.007806543574104154	0.028687017285766826	0.00021731571627260084	0.017411339244050396	0.010379596678529062	0.0020205664802453545	0.002354728446638815	0.0006915213469633192	0.0055313041918316095	5.021845025862502e-05	0.003222308288148722	0.008246212332979258	0.02529340791927169	0.06465031197534267	0.006728988845233257	0.15088841104572204	0.039543107849997164
g__Propionibacterium	0.0	0.0	0.0	0.0	0.0	0.0	0.0	0.0	3.0066145520144318e-05	0.0	1.673948341954167e-05	0.0	0.0	0.0	2.5058260455559175e-05	2.2580499480648513e-05	0.0	0.0
g__Proteus	0.0	0.0	0.0	0.0	0.0	0.0	0.0	0.0	0.0	0.0	0.0	0.0	0.0	0.0	0.0	0.0	0.0	3.782219784791694e-05
g__Pseudomonas	2.882425849595019e-05	3.314880498558027e-05	0.0	2.1731571627260082e-05	5.832944470368642e-05	0.00022241992882562276	0.0	5.06393214330928e-05	0.0	0.0	0.0	0.0	8.38597864370772e-05	4.387408138642097e-05	0.00017540782318891423	2.2580499480648513e-05	2.8293345405160706e-05	0.0
g__Pseudoxanthomonas	0.0	0.0	0.0	0.0	0.0	0.0	0.0	0.0	0.0	0.0	0.0	0.0	0.0	0.0	2.5058260455559175e-05	0.0	2.8293345405160706e-05	0.0
g__Ralstonia	0.0	0.0	0.0001131637762752143	8.692628650904033e-05	2.916472235184321e-05	4.9426650850138396e-05	0.0	0.0	0.0	0.0	0.0	0.0	2.7953262145692403e-05	0.0	0.0	0.0	0.0	0.0
g__Rhodococcus	2.882425849595019e-05	1.6574402492790135e-05	2.8290944068803576e-05	6.519471488178025e-05	5.832944470368642e-05	9.885330170027679e-05	0.00014432617716038246	7.59589821496392e-05	0.0001803968731208659	2.989894157746816e-05	0.00013391586735633337	3.098373353989156e-05	8.38597864370772e-05	0.00019743336623889436	0.00022552434410003257	0.00011290249740324256	0.00011317338162064282	1.891109892395847e-05
g__Rhodoplanes	5.764851699190038e-05	4.9723207478370406e-05	8.487283220641073e-05	2.1731571627260082e-05	2.916472235184321e-05	0.0	3.6081544290095615e-05	0.0	3.0066145520144318e-05	8.969682473240447e-05	1.673948341954167e-05	6.196746707978312e-05	5.5906524291384805e-05	0.0	0.0	2.2580499480648513e-05	2.8293345405160706e-05	0.0
g__Roseburia	0.0	0.0019889282991348164	0.0001414547203440179	8.692628650904033e-05	5.832944470368642e-05	0.00012356662712534599	0.0	0.0	0.0	5.979788315493632e-05	0.0	0.0002168861347792409	2.7953262145692403e-05	0.0004826148952506307	0.00015034956273335504	2.2580499480648513e-05	0.00016976007243096425	0.0
g__Ruminococcus	0.0022194679041881646	0.005983359299897239	0.011599287068209466	0.00030424200278164116	0.005657956136257583	0.0015322261763542901	0.0014793433158939203	0.0011900240536776808	0.0014431749849669272	0.001704239669915685	8.369741709770836e-05	0.004988381099922541	0.01570973332587913	0.005484260173302622	0.02059789009446964	0.009370907284469132	0.005573789044816659	0.0024395317611906426
g__Rummeliibacillus	0.0	0.0	0.0	0.0	0.0	0.0	0.0	0.0	0.0002705953096812989	0.0	0.00013391586735633337	6.196746707978312e-05	0.0	0.0	0.0	0.0	0.0	0.0
g__Serratia	0.0	0.0	0.0	0.0	0.0	0.0	0.0	0.0	0.0	0.0	0.0	0.0	0.0	2.1937040693210486e-05	0.0	4.5160998961297026e-05	0.0	0.0
g__Sphingobacterium	0.0	0.0	0.0	0.0	0.0	0.0	0.0	2.53196607165464e-05	0.0	0.0	0.0	0.0	0.0	0.0	0.0	0.0	8.488003621548212e-05	1.891109892395847e-05
g__Sphingomonas	0.00011529703398380076	8.287201246395068e-05	5.658188813760715e-05	4.3463143254520165e-05	0.0	4.9426650850138396e-05	0.0002886523543207649	0.0002278769464489176	0.00024052916416115455	0.0003587872989296179	0.00013391586735633337	0.0002478698683191325	0.0001677195728741544	0.00013162224415926292	0.0002004660836444734	0.0	5.658669081032141e-05	9.455549461979235e-05
g__Staphylococcus	0.00011529703398380076	0.00021546723240627175	5.658188813760715e-05	0.00045636300417246174	0.0005249650023331778	0.00039541320680110717	0.001046364784412773	7.59589821496392e-05	9.019843656043295e-05	0.0006278777731268313	0.0001841343176149584	0.0005267234701781565	0.00022362609716553922	0.0006142371394098936	0.00022552434410003257	0.0005870929864968613	0.0008770937075599819	0.000321488681707294
g__Stenotrophomonas	0.0	0.0	0.0	0.0	2.916472235184321e-05	0.0	3.6081544290095615e-05	0.0	0.0	2.989894157746816e-05	0.0	0.0	0.0	2.1937040693210486e-05	0.0	2.2580499480648513e-05	2.8293345405160706e-05	1.891109892395847e-05
g__Streptococcus	0.00011529703398380076	6.629760997116054e-05	0.0001414547203440179	0.0002825104311543811	0.00020415305646290246	0.00034598655595096875	3.6081544290095615e-05	7.59589821496392e-05	3.0066145520144318e-05	2.989894157746816e-05	8.369741709770836e-05	9.295120061967467e-05	0.00011181304858276961	0.0004606778545574202	0.00027564086501115093	0.0005645124870162128	0.00022634676324128565	0.0008888216494260481
g__Sutterella	0.0003747153604473525	0.0010939105645241488	0.0002546184966192322	0.0062804242002781644	0.0007582827811479235	0.0008155397390272835	0.007432798123759697	0.006507152804152425	0.007997594708358388	0.0017939364946480895	0.0009876295217529586	0.004492641363284275	0.0023480740202381617	0.003553800592300099	0.000851980855489012	0.0022580499480648513	0.0022917609778180174	0.0011157548365135499
g__Thermoactinomyces	0.0	1.6574402492790135e-05	0.0	0.0	0.0	4.9426650850138396e-05	0.0	2.53196607165464e-05	0.0001503307276007216	0.00023919153261974527	0.0001841343176149584	0.00012393493415956624	0.0	0.0	7.517478136667752e-05	9.032199792259405e-05	2.8293345405160706e-05	1.891109892395847e-05
g__Turicibacter	5.764851699190038e-05	4.9723207478370406e-05	0.0012165105949585539	0.00019558414464534074	8.749416705552963e-05	0.0004942665085013839	0.0	2.53196607165464e-05	0.0001803968731208659	0.0004185851820845542	0.0	3.098373353989156e-05	0.0032984849331917036	0.0036415487550729405	5.011652091111835e-05	0.0036806214153457073	0.00016976007243096425	0.0004538663741750033
g__Veillonella	0.0	0.0	0.0	0.0	0.0	0.0	0.0	0.0	0.0	0.0	0.0	0.0	0.0	0.0	0.00015034956273335504	4.5160998961297026e-05	0.0	0.0
g__Vibrio	5.764851699190038e-05	0.0	2.8290944068803576e-05	0.0	0.0	0.0	0.0	0.0	6.0132291040288637e-05	0.0	1.673948341954167e-05	0.0	0.0	0.0	0.0	0.0	0.0	1.891109892395847e-05
g__Wolbachia	0.0012682673738218084	6.629760997116054e-05	0.0003394913288256429	0.00045636300417246174	0.0	0.0	0.0010102832401226772	0.0005570325357640208	0.0017739025856885148	0.001494947078873408	0.00035152915181037514	0.0004337722695584818	0.0	0.0	0.0	0.0	0.0	0.00035931087955521095
g__[Eubacterium]	0.0	0.0	0.0	0.0	0.0	0.0	3.6081544290095615e-05	0.0	0.0	0.0	0.0014563350575001255	0.0	0.0	0.0	0.0	0.0	0.0	0.0
g__[Prevotella]	0.0	6.629760997116054e-05	5.658188813760715e-05	0.0	0.002391507232851143	4.9426650850138396e-05	0.0015515064044741116	0.004962653500443094	6.0132291040288637e-05	0.12040303773246427	8.369741709770836e-05	0.06261812548412084	0.0001677195728741544	4.387408138642097e-05	5.011652091111835e-05	0.007406403829652712	0.00019805341783612495	0.00047277747309896177
g__[Ruminococcus]	0.0003170668434554521	0.003232008486094076	0.0031120038475683934	0.00032597357440890127	0.0030914605692953802	0.0010626729932779755	0.00039689698719105177	0.000126598303582732	0.0003607937462417318	0.0003587872989296179	8.369741709770836e-05	0.004306738962044926	0.0009504109129535417	0.0003948667324777887	0.0036334477660560803	0.0036806214153457073	0.009987550928021728	0.0011346659354375082
g__rc4-4	0.00014412129247975096	0.0	0.0	0.0	0.0	0.0	0.0	0.0	0.0	0.0	1.673948341954167e-05	0.0	0.0001677195728741544	0.0	0.0	0.0	0.0	0.0
Others	0.6827602109935722	0.628103556866775	0.6524457521147481	0.44580146036161333	0.6438695753616426	0.5850385527876631	0.7595525888508028	0.6299784782883909	0.5683102826217679	0.6497338994199605	0.21617368887996116	0.5635011618900078	0.7474422765136691	0.7276735768344851	0.7900869521637808	0.8481009799936775	0.7278463105477592	0.7366062141871064
