# Supplementary material for: Lactulose Improves Neurological Outcomes by Repressing Harmful Bacteria and Regulating Inflammatory Reactions in Mice After Stroke
Source: Front Cell Infect Microbiol. 2021 Jul 13;11:644448. doi: 10.3389/fcimb.2021.644448 (PMC8313872; doi:10.3389/fcimb.2021.644448)
Supplement: Supplementary file 1 [file DataSheet_1.zip › relative abundance of phylum(group).csv]

	HC	PTS_TDW	PTS_LAC
p__Acidobacteria	1.6166787862589927e-05	2.293380058762045e-05	1.9974751102610937e-05
p__Actinobacteria	0.005895791054677638	0.01358343918570571	0.003765531105040408
p__Bacteroidetes	0.4339526295856611	0.7085654946845213	0.6680824384369654
p__Chloroflexi	7.293412164946469e-05	4.549004001558937e-05	1.513026944913798e-05
p__Cyanobacteria	0.0008560797085988076	0.002896843240659157	0.002546809807197865
p__Deferribacteres	0.0004619644355314505	0.0007089867934015025	0.00016915358046938798
p__Firmicutes	0.48940364198276454	0.23309218782685315	0.28114349455191007
p__Fusobacteria	0.0	4.496225966737634e-05	1.5033072760072159e-05
p__Gemmatimonadetes	7.149519005085328e-05	4.715557567526784e-06	2.736611686335311e-05
p__Nitrospirae	9.430314689601191e-06	4.732110062213304e-05	1.8040772145047808e-05
p__Proteobacteria	0.04691994287257826	0.013077299864049588	0.013219008255849147
p__TM7	0.0011310901557896635	0.0004393679828476366	0.00024926425133635377
p__Tenericutes	0.0008485149289137288	0.0010574898096467062	0.00017966937484585716
p__Verrucomicrobia	0.013404550904006725	0.02282944971055645	0.02531675476182686
