# Supplementary material for: Lactulose Improves Neurological Outcomes by Repressing Harmful Bacteria and Regulating Inflammatory Reactions in Mice After Stroke
Source: Front Cell Infect Microbiol. 2021 Jul 13;11:644448. doi: 10.3389/fcimb.2021.644448 (PMC8313872; doi:10.3389/fcimb.2021.644448)
Supplement: Supplementary file 1 [file DataSheet_1.zip › relative abundance of Phylum(sample).csv]

	HC_1	HC_2	HC_3	HC_4	HC_5	HC_6	PTS_LAC_1	PTS_LAC_2	PTS_LAC_3	PTS_LAC_4	PTS_LAC_5	PTS_LAC_6	PTS_TDW_1	PTS_TDW_2	PTS_TDW_3	PTS_TDW_4	PTS_TDW_5	PTS_TDW_6
p__Acidobacteria	2.882425849595019e-05	0.0	0.0	4.3463143254520165e-05	0.0	2.4713325425069198e-05	0.0	2.53196607165464e-05	3.0066145520144318e-05	0.0	3.347896683908334e-05	3.098373353989156e-05	5.5906524291384805e-05	4.387408138642097e-05	0.0	0.0	0.0	3.782219784791694e-05
p__Actinobacteria	0.0023059406796760154	0.010491596777936155	0.0030271310153619827	0.0068454450625869264	0.004870508632757816	0.007834124159746936	0.002561789644596789	0.003494113178883403	0.0024052916416115455	0.0055313041918316095	0.0004519660523276252	0.008148721920991479	0.012606921227707273	0.05782603926730284	0.0025308843060114767	0.005780607867046019	0.0018673607967406066	0.0008888216494260481
p__Bacteroidetes	0.43389156313953825	0.3540292372459973	0.5408096868192491	0.3816933240611961	0.5158947736817545	0.3773971925662317	0.8210716218654158	0.6177237625015825	0.4930246542393265	0.760957962088142	0.7323858785717873	0.5833307513555384	0.6521496058590037	0.7100800701985303	0.6799057809406871	0.7231404958677686	0.7672872340425532	0.7188297811985854
p__Chloroflexi	8.647277548785058e-05	3.314880498558027e-05	0.00016974566441282145	6.519471488178025e-05	5.832944470368642e-05	2.4713325425069198e-05	0.0	0.0	0.0	5.979788315493632e-05	0.0	3.098373353989156e-05	2.7953262145692403e-05	0.0	0.0	0.00011290249740324256	0.00011317338162064282	1.891109892395847e-05
p__Cyanobacteria	0.0010953218228461072	0.0005138064772764942	0.0010467649305457322	0.0009561891515994437	0.0007582827811479235	0.0007661130881771451	0.0032112574418185096	0.002658564375237372	0.004239326518340349	0.0023919153261974524	0.0023770066455749174	0.00040278853601859025	0.0030748588360261643	0.0028956893715037842	0.00303204951512266	0.0020548254527390144	0.0044703485740153915	0.0018532876945479301
p__Deferribacteres	0.0	0.00034806245234859283	2.8290944068803576e-05	2.1731571627260082e-05	0.0022748483434437703	9.885330170027679e-05	0.00032473389861086054	5.06393214330928e-05	0.0004209260372820204	8.969682473240447e-05	6.695793367816669e-05	6.196746707978312e-05	0.0007267848157880024	0.0001535592848524734	0.0025308843060114767	0.00024838549428713363	0.0005375735626980534	5.673329677187541e-05
p__Firmicutes	0.4964113798172542	0.5405409884973646	0.42292132288454465	0.5709101182197497	0.32638240783947736	0.579255634638197	0.09485837993866138	0.3305988099759463	0.3942874323511726	0.22029540154278537	0.2588426321163729	0.38797831138652206	0.2379940739084251	0.1759789404409345	0.2819304883854963	0.2405500609673486	0.19808171118153012	0.2640178520773842
p__Fusobacteria	0.0	0.0	0.0	0.0	0.0	0.0	0.0	0.0	9.019843656043295e-05	0.0	0.0	0.0	0.0	4.387408138642097e-05	7.517478136667752e-05	0.00011290249740324256	0.0	3.782219784791694e-05
p__Gemmatimonadetes	0.00020176980947165133	0.0	0.00019803660848162504	0.0	2.916472235184321e-05	0.0	7.216308858019123e-05	0.0	3.0066145520144318e-05	0.0	0.0	6.196746707978312e-05	0.0	0.0	0.0	0.0	2.8293345405160706e-05	0.0
p__Nitrospirae	0.0	0.0	5.658188813760715e-05	0.0	0.0	0.0	0.00010824463287028685	0.0	0.0	0.0	0.0	0.0	0.00011181304858276961	0.0	2.5058260455559175e-05	9.032199792259405e-05	0.0	5.673329677187541e-05
p__Proteobacteria	0.006168391318133341	0.07763450127622899	0.023283446968625342	0.022818150208623086	0.12887890807279515	0.022736259391063662	0.02197366047266823	0.018255475376629953	0.01503307276007216	0.007205644920169826	0.004452702589598085	0.012393493415956624	0.007351707944317102	0.00767796424262367	0.015009898012879946	0.02124825001129025	0.021616115889542778	0.005559863083643791
p__TM7	0.0003747153604473525	0.003232008486094076	0.0005375279373072679	0.00021731571627260084	0.0009916005599626691	0.0014333728746540135	0.000469060075771243	0.00037979491074819596	0.0002104630186410102	0.0	3.347896683908334e-05	0.00040278853601859025	0.00022362609716553922	0.00010968520346605243	0.00015034956273335504	0.00027096599376778217	2.8293345405160706e-05	0.0018532876945479301
p__Tenericutes	8.647277548785058e-05	0.0029833924487022243	0.0004526551051008572	0.0003694367176634214	0.00040830611292580493	0.0007908264136022143	7.216308858019123e-05	0.000126598303582732	0.00024052916416115455	0.0003288883573521497	0.0	0.00030983733539891554	0.00030748588360261645	0.0004387408138642097	0.0002004660836444734	0.0004064489906516732	0.00028293345405160705	0.004708863632065659
p__Verrucomicrobia	0.05136482863978324	0.005452978420127955	0.000735564545788893	0.005411161335187761	0.012890807279514698	0.004571965203637802	0.05091105899332492	0.01995189264463856	0.08027660853878532	0.0002092925910422771	0.00033478966839083345	0.0002168861347792409	0.08187510482473305	0.0420533070088845	0.009196381587190217	0.003229011425732737	0.0004526935264825713	0.00017019989031562624
Others	0.007984319603378203	0.0047402791129379784	0.006733244688375251	0.010648470097357442	0.006562062529164722	0.005066231712139185	0.00436586685910157	0.0067350297506013415	0.009711365003006615	0.0029300962745918793	0.001021108488592042	0.006630518977536793	0.0034941577682115503	0.0026982560052648897	0.0054125842584007815	0.0027548209366391185	0.005234268899954731	0.0019100209913198057
